# Supplementary material for: Nanostructured Strategies for Melanoma Treatment—Part I: Design and Optimization of Curcumin-Loaded Micelles for Enhanced Anticancer Activity
Source: Pharmaceuticals (Basel). 2025 Feb 26;18(3):327. doi: 10.3390/ph18030327 (PMC11945392; doi:10.3390/ph18030327)
Supplement: Supplementary file 1 [file pharmaceuticals-18-00327-s001.zip]

Archive with 1 entries (1 files):
- pharmaceuticals-3426866-supplementary.pdf
